# Supplementary material for: PRDM16 acts as a therapeutic downstream target of TGF-β signaling in chronic kidney disease
Source: JCI Insight. 2025 Jul 29;10(17):e191458. doi: 10.1172/jci.insight.191458 (PMC12487692; doi:10.1172/jci.insight.191458)
Supplement: Supporting data values [file jciinsight-10-191458-s166.xlsx]

## Sheet: figure 1
Fig 1A
	PRDM1	PRDM2	PRDM4	PRDM5	PRDM6	PRDM8	PRDM10	PRDM11	PRDM12	PRDM13	PRDM15	PRDM16
	2.67552	0.976764	0.906424	0.632071	1.16711	0.964374	0.839811	0.993346	0.565276	1.31763	0.941503	0
	1.8439	1.15245	0.930243	0.656597	3.03862	0.44308	0.925218	1.03105	0.202001	0.826212	1.03916	0
	2.84035	1.13328	0.997544	0.758571	0.619507	0.511893	0.9317	1.16944	0.93349	1.01611	1.00069	0.848939
Fig 1B					Fig 1D					Fig 1E				Fig 1F
	control	CKD				group	PRDM16(%area)			group	PRDM16(%area)	BUN
	-1.46462	-1.5717				T2 1	7.123			T2 1	7.123	12.5
	-1.53416	-1.59053				T2 2	2.039			T2 2	2.039	N/A
	-1.60594	-1.4958				T2 3	4.67			T2 3	4.67	5.7
	-1.34343	-1.37764				T2 4	9.016			T2 4	9.016	4.6
	-1.72705	-1.40832				T1 1	7.252			T1 1	7.252	9.3
	-1.62888	-1.6439				T1 2	13.297			T1 2	13.297	5.2
	-1.62643	-1.73263				T1 3	5.268			T1 3	5.268	5.7
	-1.68587	-1.90222				T1 4	6.841			T1 4	6.841	6.92
	-1.574	-1.51899				T0 1	15.099			T0 1	15.099	4.4
	-1.65587	-1.50106				T0 2	21.304			T0 2	21.304	4.3
	-1.38688	-1.68496				T0 3	11.304			T0 3	11.304	3.1
	-1.49744	-1.53304				T0 4	9.696			T0 4	9.696	3.71
	-1.66697	-1.6002				control1	31.741			control1	31.741	3.67
	-1.36224	-1.23284				control2	26.012			control2	26.012	4.03
	-1.53743	-1.74941				control3	26.58			control3	26.58	3.75
	-1.64684	-1.89126
	-1.41075	-1.67818
	-1.29755	-1.61087
	-1.73404	-1.68568				Fig 1G				Fig 1H					Fig 1I
	-1.80449	-1.77476				sham1	0.835088			sham1	0.759
	-1.32714	-1.80098				sham2	0.954395			sham2	0.856
	-1.50735	-1.60768				sham3	1.17533			sham3	1.24
	-1.49931	-1.50623				sham4	1.03518			sham4	0.979
	-1.57146	-1.87878				UUO1	0.122645			sham5	1.187
	-1.23072	-1.4762				UUO2	0.251547			sham6	0.979
	-1.53778	-1.87174				UUO3	0.052856			UUO1	0.586
	-1.61259	-1.48754				UUO4	0.060103			UUO2	0.798
	-1.45984	-1.67146								UUO3	0.821
	-1.51149	-1.65769								UUO4	0.764
	-1.34948	-1.32477								UUO5	0.67
		-1.73239								UUO6	0.566
		-1.73585
		-1.36413
		-1.53983
		-1.62029
		-1.44121				Fig 1J				Fig 1K
		-1.63941				sham1	1.23538			sham1	0.979
		-1.53174				sham2	0.723287			sham2	0.801
						sham3	0.973166			sham3	1.324
						sham4	1.06817			sham4	0.902
						UIRI1	0.136251			sham5	1.093
						UIRI2	0.25213			sham6	0.901
						UIRI3	0.068218			UIRI1	0.486
						UIRI4	0.011335			UIRI2	0.532
										UIRI3	0.466
										UIRI4	0.455
										UIRI5	0.694
										UIRI6	0.621

## Sheet: figure 2
Fig 2A												Fig 2B			Fig 2C
												ctrl1	1.10995		ctrl1	0.794618
												ctrl2	1.00038		ctrl2	1.00231
												ctrl3	1.01138		ctrl3	1.25556
												ctrl4	0.878285		TGF-β1	0.245421
												TGF-β1	0.290587		TGF-β2	0.494257
												TGF-β2	0.133998		TGF-β3	0.237062
												TGF-β3	0.277712
												TGF-β4	0.277014
												TGF-β5	0.3253
Fig 2D													Fig 2E			Fig 2F
													ctrl1	0.920033		ctrl1	1.02095
													ctrl2	1.13933		ctrl2	1.14228
													ctrl3	0.931966		ctrl3	0.836775
													ctrl4	1.00867		TGF-β1	0.645913
													TGF-β1	0.638083		TGF-β2	0.365492
													TGF-β2	0.454873		TGF-β3	0.639897
													TGF-β3	0.243447
													TGF-β4	0.0400159
Fig 2G												Fig 2H			Fig 2I
												ctrl1	0.878129		ctrl1	0.85362
												ctrl2	0.961557		ctrl2	1.0656
												ctrl3	1.16031		ctrl3	1.09936
												SIS3 1	1.05434		SIS3 1	0.940609
												SIS3 2	0.99087		SIS3 2	0.92445
												SIS3 3	1.03		SIS3 3	1.45565
												TGF-β1	0.105072		TGF-β1	0.384663
												TGF-β2	0.127106		TGF-β2	0.538369
												TGF-β3	0.248165		TGF-β3	0.420934
												TGF-β+SIS3 1	1.7304		TGF-β+SIS3 1	0.844791
												TGF-β+SIS3 2	1.21296		TGF-β+SIS3 2	0.960373
												TGF-β+SIS3 3	1.50876		TGF-β+SIS3 3	0.921251
Fig 2K												Fig 2P
Fig 2Q				Fig 2R
															Fig 2S
Scramble	H-RAS siRNA1	H-RAS siRNA2														PRDM16	PGC-1α	fibronectin
0.98976	0.115635	0.305163													Scramble1	1.19983	1.04378	1.25908
0.949441	0.114043	0.318122													Scramble2	0.880934	0.898679	0.677273
1.0608	0.136564	0.378313													Scramble3	0.919232	1.05755	1.06365
															H-Ras siRNA1	1.09417	0.722039	0.554627
															H-Ras siRNA2	1.08923	1.22663	0.860208
															H-Ras siRNA3	1.12048	1.00656	1.50717
															TGF-β+Scramble1	0.120159	0.155309	5.03169
															TGF-β+Scramble2	0.409163	0.393985	7.38472
															TGF-β+Scramble3	0.19481	0.2475	10.1059
															TGF-β+H-Ras siRNA1	1.06106	0.952895	1.75102
															TGF-β+H-Ras siRNA2	1.32157	1.06648	1.0217
															TGF-β+H-Ras siRNA3	0.787778	0.804492	1.23921
Fig 2t													Fig 2u
															PRDM16	PGC-1	FN
													NC1		0.89023	1.04193	0.935975
													NC2		1.02876	1.06078	1.11261
													NC3		1.08101	0.897294	0.951417
													HRAS si-1		0.973784	1.04076	1.55406
													HRAS si-2		0.858219	0.870951	1.22186
													HRAS si-3		0.992082	1.07804	2.09147
													TGF1		0.189963	0.179891	4.74113
													TGF2		0.137376	0.308961	5.81902
													TGF3		0.111145	0.232098	5.79279
													TGF+HRAS si-1		0.379303	0.603637	2.47504
													TGF+HRAS si-2		0.508267	0.740754	3.0222
													TGF+HRAS si-3		0.413571	0.85535	2.07268

## Sheet: figure 3
	Fig 3A			Fig 3B				Fig 3H				Fig 3I					Fig 3J
	sham+PR+/+1	20.148		sham+PR+/+1	8.72			sham+PR+/+1	79.183			sham+PR+/+1	0.043326
	sham+PR+/+2	19.387		sham+PR+/+2	10.953			sham+PR+/+2	83.962			sham+PR+/+2	0.045845
	sham+PR+/+3	23.189		sham+PR+/+3	10.213			sham+PR+/+3	86.284			sham+PR+/+3	0.037723
	sham+PR+/+4	22.048		sham+PR+/+4	9.736			sham+PRfl/fl1	51.183			sham+PR+/+4	0.046848
	sham+PR+/+5	19.767		sham+PR+/+5	8.974			sham+PRfl/fl2	58.252			sham+PR+/+5	0.042542
	sham+PR+/+6	29.651		sham+PR+/+6	9.059			sham+PRfl/fl3	67.763			sham+PR+/+6	0.039726
	sham+PRfl/fl1	22.809		sham+PRfl/fl1	11.387			UIRI+PR+/+1	27.762			sham+PRfl/fl1	0.031954
	sham+PRfl/fl2	24.329		sham+PRfl/fl2	10.541			UIRI+PR+/+2	34.862			sham+PRfl/fl2	0.04102
	sham+PRfl/fl3	22.048		sham+PRfl/fl3	8.308			UIRI+PR+/+3	25.082			sham+PRfl/fl3	0.036276
	sham+PRfl/fl4	23.189		sham+PRfl/fl4	8.466			UIRI+PRfl/fl1	20.964			sham+PRfl/fl4	0.038831
	sham+PRfl/fl5	19.387		sham+PRfl/fl5	5.397			UIRI+PRfl/fl2	10.972			sham+PRfl/fl5	0.039139
	sham+PRfl/fl6	30.031		sham+PRfl/fl6	12.456			UIRI+PRfl/fl3	18.762			sham+PRfl/fl6	0.036096
	UIRI+PR+/+1	80.1125		UIRI+PR+/+1	33.126							UIRI+PR+/+1	0.028617
	UIRI+PR+/+2	129.062		UIRI+PR+/+2	56.6682							UIRI+PR+/+2	0.023832
	UIRI+PR+/+3	124.1		UIRI+PR+/+3	54.404							UIRI+PR+/+3	0.03256
	UIRI+PR+/+4	122.1		UIRI+PR+/+4	51.621							UIRI+PR+/+4	0.031191
	UIRI+PR+/+5	102.213		UIRI+PR+/+5	39.8092							UIRI+PR+/+5	0.028262
	UIRI+PR+/+6	117.625		UIRI+PR+/+6	45.77							UIRI+PR+/+6	0.033276
	UIRI+PRfl/fl1	169.062		UIRI+PRfl/fl1	67.14							UIRI+PRfl/fl1	0.016645
	UIRI+PRfl/fl2	188.4		UIRI+PRfl/fl2	80.85							UIRI+PRfl/fl2	0.026122
	UIRI+PRfl/fl3	206.525		UIRI+PRfl/fl3	97.472							UIRI+PRfl/fl3	0.02489
	UIRI+PRfl/fl4	174.975		UIRI+PRfl/fl4	74.2							UIRI+PRfl/fl4	0.020605
	UIRI+PRfl/fl5	169.062		UIRI+PRfl/fl5	67.103							UIRI+PRfl/fl5	0.0178
	UIRI+PRfl/fl6	182.875		UIRI+PRfl/fl6	78.179							UIRI+PRfl/fl6	0.020391
	Fig 3K			Fig 3L			Fig 3N
	sham+PR+/+1	0.872217		sham+PR+/+1	0.921308		sham+PR+/+1	5.53
	sham+PR+/+2	1.01232		sham+PR+/+2	0.924345		sham+PR+/+2	8.262
	sham+PR+/+3	0.932852		sham+PR+/+3	1.2024		sham+PR+/+3	4.295
	sham+PR+/+4	0.756092		sham+PR+/+4	0.715739		sham+PR+/+4	3.108
	sham+PR+/+5	1.1582		sham+PR+/+5	1.2134		sham+PR+/+5	6.29
	sham+PR+/+6	1.26832		sham+PR+/+6	1.02281		sham+PR+/+6	5.28
	sham+PRfl/fl1	0.993314		sham+PRfl/fl1	1.69739		sham+PRfl/fl1	8.25
	sham+PRfl/fl2	0.683611		sham+PRfl/fl2	1.46695		sham+PRfl/fl2	2.63
	sham+PRfl/fl3	0.726439		sham+PRfl/fl3	0.819143		sham+PRfl/fl3	4.26
	sham+PRfl/fl4	0.85548		sham+PRfl/fl4	1.6739		sham+PRfl/fl4	5.207
	sham+PRfl/fl5	0.773136		sham+PRfl/fl5	1.08427		sham+PRfl/fl5	6.262
	sham+PRfl/fl6	0.685853		sham+PRfl/fl6	1.26632		sham+PRfl/fl6	7.292
	UIRI+PR+/+1	0.237055		UIRI+PR+/+1	0.96252		UIRI+PR+/+1	36.402
	UIRI+PR+/+2	0.0954443		UIRI+PR+/+2	2.95298		UIRI+PR+/+2	28.902
	UIRI+PR+/+3	0.126439		UIRI+PR+/+3	4.25023		UIRI+PR+/+3	20.775
	UIRI+PR+/+4	0.296548		UIRI+PR+/+4	4.3934		UIRI+PR+/+4	27.301
	UIRI+PR+/+5	0.151575		UIRI+PR+/+5	4.30163		UIRI+PR+/+5	19.963
	UIRI+PR+/+6	0.18414		UIRI+PR+/+6	5.93075		UIRI+PR+/+6	24.372
	UIRI+PRfl/fl1	0.0362208		UIRI+PRfl/fl1	7.94153		UIRI+PRfl/fl1	41.315
	UIRI+PRfl/fl2	0.046852		UIRI+PRfl/fl2	5.71485		UIRI+PRfl/fl2	40.248
	UIRI+PRfl/fl3	0.0471556		UIRI+PRfl/fl3	3.82414		UIRI+PRfl/fl3	27.599
	UIRI+PRfl/fl4	0.0864755		UIRI+PRfl/fl4	9.16863		UIRI+PRfl/fl4	32.45
	UIRI+PRfl/fl5	0.0826487		UIRI+PRfl/fl5	8.03002		UIRI+PRfl/fl5	45.039
	UIRI+PRfl/fl6	0.0371737		UIRI+PRfl/fl6	6.89051		UIRI+PRfl/fl6	30.02

## Sheet: figure 4
Fig 4B																	Fig 4F
group	Acox2	Ppargc1α	Tfam			Fig 4D					Fig 4E
sham+PR+/+1	0.955264	1.26834	1.25158			sham+PR+/+1	79.012				sham+PR+/+1	0.046326
sham+PR+/+2	1.11959	1.2657	1.05391			sham+PR+/+2	81.862				sham+PR+/+2	0.041845
sham+PR+/+3	1.47885	0.721935	0.71909			sham+PR+/+3	84.971				sham+PR+/+3	0.035723
sham+PR+/+4	0.78593	1.09122	1.34793			sham+PRfl/fl1	63.921				sham+PR+/+4	0.04586
sham+PR+/+5	0.83594	0.675459	0.735728			sham+PRfl/fl2	50.862				sham+PR+/+5	0.040542
sham+PR+/+6	0.824432	0.977345	0.891771			sham+PRfl/fl3	58.275				sham+PR+/+6	0.043726
sham+PRfl/fl1	0.838204	0.573927	0.882241			UUO+PR+/+1	35.879				sham+PRfl/fl1	0.03532
sham+PRfl/fl2	0.981373	0.633071	0.765113			UUO+PR+/+2	30.702				sham+PRfl/fl2	0.04121
sham+PRfl/fl3	0.817547	0.674056	0.94786			UUO+PR+/+3	41.972				sham+PRfl/fl3	0.039363
sham+PRfl/fl4	0.866561	0.420722	0.641377			UUO+PRfl/fl1	12.973				sham+PRfl/fl4	0.038988
sham+PRfl/fl5	1.00966	0.519228	0.714123			UUO+PRfl/fl2	10.752				sham+PRfl/fl5	0.030914
sham+PRfl/fl6	0.743226	0.821277	1.65204			UUO+PRfl/fl3	18.862				sham+PRfl/fl6	0.03161
UUO+PR+/+1	0.494956	0.217252	0.573253								UUO+PR+/+1	0.02364
UUO+PR+/+2	0.775594	0.230836	0.658495								UUO+PR+/+2	0.030843
UUO+PR+/+3	0.597443	0.250944	0.790723								UUO+PR+/+3	0.027268
UUO+PR+/+4	0.622814	0.249557	0.414874								UUO+PR+/+4	0.031326
UUO+PR+/+5	0.692494	0.301335	0.500085								UUO+PR+/+5	0.030539
UUO+PR+/+6	0.831549	0.215303	0.622975								UUO+PR+/+6	0.026331
UUO+PRfl/fl1	0.410064	0.238811	0.467081								UUO+PRfl/fl1	0.011644
UUO+PRfl/fl2	0.334899	0.178803	0.451797								UUO+PRfl/fl2	0.018902
UUO+PRfl/fl3	0.474768	0.0715423	0.244897								UUO+PRfl/fl3	0.02415
UUO+PRfl/fl4	0.477298	0.140043	0.330047								UUO+PRfl/fl4	0.027656
UUO+PRfl/fl5	0.390889	0.171816	0.42462								UUO+PRfl/fl5	0.025705
UUO+PRfl/fl6	0.518303	0.146091	0.356567								UUO+PRfl/fl6	0.017753
Fig 4G
group	PGC-1α	α-SMA	Fibronectin		Fig 4H			Fig 4I			Fig 4J			Fig 4K			Fig 4M
sham+PR+/+1	0.780742	0.599723	1.87826		sham+PR+/+1	1.40836		sham+PR+/+1	2.43734		sham+PR+/+1	0.75211		sham+PR+/+1	1.30747		sham+PR+/+1	4.75
sham+PR+/+2	1.3185	1.1012	0.839272		sham+PR+/+2	1.0432		sham+PR+/+2	0.645866		sham+PR+/+2	1.48351		sham+PR+/+2	0.56852		sham+PR+/+2	7.291
sham+PR+/+3	0.952812	1.66227	0.914426		sham+PR+/+3	0.700043		sham+PR+/+3	0.320702		sham+PR+/+3	0.729013		sham+PR+/+3	1.05722		sham+PR+/+3	6.039
sham+PR+/+4	0.901588	0.605635	0.37567		sham+PR+/+4	0.904389		sham+PR+/+4	0.829496		sham+PR+/+4	0.962272		sham+PR+/+4	1.30385		sham+PR+/+4	8.025
sham+PR+/+5	1.02388	0.976045	0.843605		sham+PR+/+5	1.30406		sham+PR+/+5	0.760124		sham+PR+/+5	0.927562		sham+PR+/+5	0.766194		sham+PR+/+5	2.843
sham+PR+/+6	1.02248	1.05512	1.14877		sham+PR+/+6	0.639943		sham+PR+/+6	1.00647		sham+PR+/+6	1.14553		sham+PR+/+6	0.996735		sham+PR+/+6	5.776
sham+PRfl/fl1	0.603262	1.24877	1.83538		sham+PRfl/fl1	2.03498		sham+PRfl/fl1	2.01574		sham+PRfl/fl1	2.06768		sham+PRfl/fl1	1.45426		sham+PRfl/fl1	3.621
sham+PRfl/fl2	0.805549	0.756263	1.43332		sham+PRfl/fl2	1.36985		sham+PRfl/fl2	1.44524		sham+PRfl/fl2	1.62283		sham+PRfl/fl2	1.11403		sham+PRfl/fl2	2.684
sham+PRfl/fl3	0.811029	0.920557	1.92996		sham+PRfl/fl3	0.867248		sham+PRfl/fl3	0.878313		sham+PRfl/fl3	0.98556		sham+PRfl/fl3	1.08996		sham+PRfl/fl3	4.29
sham+PRfl/fl4	0.73064	1.73252	1.99305		sham+PRfl/fl4	2.12581		sham+PRfl/fl4	1.68916		sham+PRfl/fl4	2.50796		sham+PRfl/fl4	1.64123		sham+PRfl/fl4	8.19
sham+PRfl/fl5	0.261323	0.66221	3.25182		sham+PRfl/fl5	1.12273		sham+PRfl/fl5	0.453385		sham+PRfl/fl5	0.649777		sham+PRfl/fl5	1.30069		sham+PRfl/fl5	3.141
sham+PRfl/fl6	0.934448	0.781744	3.48469		sham+PRfl/fl6	2.00419		sham+PRfl/fl6	1.4705		sham+PRfl/fl6	1.13329		sham+PRfl/fl6	1.99762		sham+PRfl/fl6	2.96
UUO+PR+/+1	0.225698	8.89431	7.50915		UUO+PR+/+1	57.7007		UUO+PR+/+1	83.4481		UUO+PR+/+1	58.5061		UUO+PR+/+1	15.5709		UUO+PR+/+1	22.836
UUO+PR+/+2	0.415694	4.75452	15.1341		UUO+PR+/+2	57.9612		UUO+PR+/+2	134.579		UUO+PR+/+2	79.1774		UUO+PR+/+2	20.4111		UUO+PR+/+2	24.795
UUO+PR+/+3	0.214511	3.35652	9.41336		UUO+PR+/+3	16.1898		UUO+PR+/+3	11.0909		UUO+PR+/+3	12.2653		UUO+PR+/+3	4.82585		UUO+PR+/+3	19.515
UUO+PR+/+4	0.439286	3.12895	5.70197		UUO+PR+/+4	53.7062		UUO+PR+/+4	75.5211		UUO+PR+/+4	82.2541		UUO+PR+/+4	16.5445		UUO+PR+/+4	17.62
UUO+PR+/+5	0.533146	4.1984	6.72227		UUO+PR+/+5	65.255		UUO+PR+/+5	114.906		UUO+PR+/+5	88.0357		UUO+PR+/+5	21.3517		UUO+PR+/+5	25.445
UUO+PR+/+6	0.512328	4.95672	8.78678		UUO+PR+/+6	41.4849		UUO+PR+/+6	45.8804		UUO+PR+/+6	41.2985		UUO+PR+/+6	19.8943		UUO+PR+/+6	25.79
UUO+PRfl/fl1	0.137764	14.3033	20.8441		UUO+PRfl/fl1	55.0823		UUO+PRfl/fl1	149.687		UUO+PRfl/fl1	73.9263		UUO+PRfl/fl1	16.1648		UUO+PRfl/fl1	27.79
UUO+PRfl/fl2	0.128152	9.57248	9.92184		UUO+PRfl/fl2	60.1927		UUO+PRfl/fl2	172.842		UUO+PRfl/fl2	98.327		UUO+PRfl/fl2	15.5817		UUO+PRfl/fl2	39.75
UUO+PRfl/fl3	0.160748	23.1912	15.0624		UUO+PRfl/fl3	109.176		UUO+PRfl/fl3	186.6		UUO+PRfl/fl3	210.842		UUO+PRfl/fl3	26.886		UUO+PRfl/fl3	26.75
UUO+PRfl/fl4	0.123713	10.5314	21.0768		UUO+PRfl/fl4	83.4023		UUO+PRfl/fl4	157.893		UUO+PRfl/fl4	121.897		UUO+PRfl/fl4	34.59		UUO+PRfl/fl4	31.092
UUO+PRfl/fl5	0.0294351	12.2274	23.4219		UUO+PRfl/fl5	84.772		UUO+PRfl/fl5	170.699		UUO+PRfl/fl5	96.4037		UUO+PRfl/fl5	29.8732		UUO+PRfl/fl5	34.765
UUO+PRfl/fl6	0.0100959	8.13436	17.2492		UUO+PRfl/fl6	45.5543		UUO+PRfl/fl6	103.093		UUO+PRfl/fl6	72.3297		UUO+PRfl/fl6	23.1314		UUO+PRfl/fl6	35.104

## Sheet: figure 5
	Fig 5A					Fig 5B
		CPT1A	TFAM	ACOX2
	NC-LV1	0.941959	1.15936	1.02233
	NC-LV2	1.02189	0.876201	0.848425
	NC-LV3	1.03615	0.984411	1.12925
	PR-LV1	1.35181	1.23498	1.01714
	PR-LV2	1.67294	0.948675	1.48814
	PR-LV3	1.31257	0.904057	1.51731
	TGF+NC-LV1	0.466431	0.585132	0.478589
	TGF+NC-LV2	0.672328	0.410893	0.598266
	TGF+NC-LV3	0.72459	0.601374	0.437501
	TGF+PR-LV1	0.986737	0.925518	0.874396
	TGF+PR-LV2	1.03293	0.943329	0.860865
	TGF+PR-LV3	1.24681	0.862044	0.773439
																											Fig5H		Basal	Maximal Respiration	Spare Respiratory Capacity
	Fig5C			Fig5D			Fig5F				Fig5G	Time (minutes)	NC1	NC2	NC3	PR1	PR2	PR3	NC+TGF1	NC+TGF2	NC+TGF3	PR+TGF1	PR+TGF2	PR+TGF3				NC1	25.57	34.71	9.15
	NC-LV1	0.991057		NC-LV1	0.978406		NC-LV1	11.9961				1.38192	68.1835	62.8246	73.7183	84.0379	81.4755	78.3327	55.2836	39.272	44.2884	74.2659	67.3105	65.9246				NC2	23.23	33	9.77
	NC-LV2	0.970759		NC-LV2	1.0031		NC-LV2	11.5109				9.88732	66.9399	60.7489	71.5804	81.0172	79.4588	75.9893	53.4898	35.6645	40.7993	71.246	64.2591	60.6201				NC3	28.32	36.99	8.67
	NC-LV3	1.03818		NC-LV3	1.01849		NC-LV3	10.8672				18.3914	63.5383	58.8273	68.0947	79.381	75.9514	72.6647	52.365	38.8529	42.2693	68.6248	63.0509	60.0209				PR1	29.62	35.67	6.05
	PR-LV1	1.02656		PR-LV1	1.21805		PR-LV1	9.54423				26.9971	62.0342	54.4534	63.8663	73.3585	68.9629	66.3805	46.2942	24.548	33.827	69.0971	56.5875	59.1748				PR2	32.59	42	9.41
	PR-LV2	1.35114		PR-LV2	1.13073		PR-LV2	10.8222				35.4912	60.0493	53.643	59.8632	69.2739	64.0503	64.5767	43.7659	26.5197	35.9532	62.5896	54.6249	51.4941				PR3	28.14	36.93	8.79
	PR-LV3	1.03156		PR-LV3	1.17804		PR-LV3	9.67102				43.9801	55.8781	50.9059	59.3835	70.7291	64.8731	63.009	42.5151	30.8336	37.7595	62.7601	56.6338	51.0127				TGF+NC1	22.58	23.89	4.3
	TGF+NC-LV1	0.55647		TGF+NC-LV1	0.690241		TGF+NC-LV1	7.71986				52.5886	80.2412	73.1498	85.3862	91.0082	91.3217	87.4477	59.8485	46.9835	53.5735	83.1826	79.5226	75.518				TGF+NC2	14.74	20.79	6.05
	TGF+NC-LV2	0.536353		TGF+NC-LV2	0.608144		TGF+NC-LV2	7.8664				61.0793	72.6852	68.6006	76.7647	85.4281	85.3592	81.453	56.6691	44.9009	48.8779	77.74	71.96	69.74				TGF+NC3	12.89	19.5	6.61
	TGF+NC-LV3	0.566556		TGF+NC-LV3	0.754465		TGF+NC-LV3	7.99055				69.5709	66.3778	61.5369	70.9454	77.2008	76.9496	74.9694	55.6368	39.3685	44.2568	74.9155	70.5225	66.2039				TGF+PR1	22.01	31.12	9.11
	TGF+PR-LV1	1.21391		TGF+PR-LV1	1.29251		TGF+PR-LV1	9.36322				78.1756	38.4764	36.9682	42.2064	49.94	44.8301	44.4514	30.091	25.5154	30.4229	46.2407	39.7927	36.1764				TGF+PR2	22.33	31.24	8.91
	TGF+PR-LV2	0.823404		TGF+PR-LV2	1.14754		TGF+PR-LV2	10.0061				86.6734	40.0298	35.1567	40.7744	48.4761	45.7768	43.9357	31.5039	26.9736	28.4094	46.0321	39.6264	35.5465				TGF+PR3	25.89	35.6	9.71
	TGF+PR-LV3	0.989106		TGF+PR-LV3	1.51028		TGF+PR-LV3	8.68619				95.1678	37.9727	35.5959	39.7786	49.7607	43.3577	44.5268	32.7839	24.1115	29.3817	46.6165	40.7208	34.1341

## Sheet: figure 6
Fig 6B					Fig 6C
	group	PRDM16(%area)	PGC-1α（%area）													Fig 6D			Fig 6E
	T2 1	7.123	8.983													Scramble1	1.06099		Scramble1	1.17169
	T2 2	2.039	5.157													Scramble2	1.09397		Scramble2	1.1393
	T2 3	4.67	6.746													Scramble3	0.845042		Scramble3	0.68901
	T2 4	9.016	10.033													PRDM16 siRNA1	0.463669		PRDM16 siRNA1	0.087281
	T1 1	7.252	2.975													PRDM16 siRNA2	0.363069		PRDM16 siRNA2	0.096751
	T1 2	13.297	11.264													PRDM16 siRNA3	0.311563		PRDM16 siRNA3	0.090843
	T1 3	5.268	2.871
	T1 4	6.841	9.304
	T0 1	15.099	5.197
	T0 2	21.304	18.126													Fig 6F
	T0 3	11.304	2.971													Scramble1	1.14502
	T0 4	9.696	3.081													Scramble2	0.925332
	control1	31.741	33.852													Scramble3	0.929652
	control2	26.012	29.187													PRDM16 siRNA1	0.238075
	control3	26.58	25.368													PRDM16 siRNA2	0.582699
																PRDM16 siRNA3	0.365913
Fig 6G							Fig 6H				Fig 6I
							NC-LV1	1.0198			NC-LV1	0.842842
							NC-LV2	1.01593			NC-LV2	0.96549
							NC-LV3	0.964272			NC-LV3	1.22887
							PR-LV1	1.22753			PR-LV1	1.02065
							PR-LV2	1.1067			PR-LV2	1.18016
							PR-LV3	1.1229			PR-LV3	1.03132
							TGF+NC-LV1	0.187097			TGF+NC-LV1	0.0524408
							TGF+NC-LV2	0.281421			TGF+NC-LV2	0.0497843
							TGF+NC-LV3	0.259388			TGF+NC-LV3	0.0691721
							TGF+PR-LV1	0.956651			TGF+PR-LV1	0.679871
							TGF+PR-LV2	0.773165			TGF+PR-LV2	0.574681
							TGF+PR-LV3	0.680755			TGF+PR-LV3	0.607448
															Fig 6K			Fig 6L
															NC-LV1	1.22238		NC-LV1	1.14085
Fig 6J															NC-LV2	0.68293		NC-LV2	0.800325
															NC-LV3	1.09469		NC-LV3	1.05883
															PR-LV1	0.952241		PR-LV1	1.11778
															PR-LV2	1.06901		PR-LV2	1.26181
															PR-LV3	1.29279		PR-LV3	1.57094
															H/R+NC-LV1	0.678913		H/R+NC-LV1	0.762135
															H/R+NC-LV2	0.742579		H/R+NC-LV2	0.823849
															H/R+NC-LV3	0.455567		H/R+NC-LV3	0.352328
															H/R+PR-LV1	0.635867		H/R+PR-LV1	1.19225
															H/R+PR-LV2	1.37449		H/R+PR-LV2	1.6447
															H/R+PR-LV3	1.29774		H/R+PR-LV3	2.17139
Fig 6M															Fig 6N				Fig 6O
															Scramble1	1.14247			Scramble1	0.964404
															Scramble2	0.944572			Scramble2	1.01794
															Scramble3	0.91296			Scramble3	1.01766
															TGF-β+Scramble1	0.630792			TGF-β+Scramble1	6.97384
															TGF-β+Scramble2	0.518142			TGF-β+Scramble2	4.29678
															TGF-β+Scramble3	0.527541			TGF-β+Scramble3	5.56992
															TGF-β+PRDM16 siRNA1	0.19515			TGF-β+PRDM16 siRNA1	13.8638
															TGF-β+PRDM16 siRNA2	0.170961			TGF-β+PRDM16 siRNA2	11.3215
															TGF-β+PRDM16 siRNA3	0.193798			TGF-β+PRDM16 siRNA3	11.4594
															TGF-β+PRDM16 siRNA+ZLN005 1	0.344422			TGF-β+PRDM16 siRNA+ZLN005 1	5.8864
															TGF-β+PRDM16 siRNA+ZLN005 2	0.437641			TGF-β+PRDM16 siRNA+ZLN005 2	2.6087
															TGF-β+PRDM16 siRNA+ZLN005 3	0.468076			TGF-β+PRDM16 siRNA+ZLN005 3	1.64465

## Sheet: figure 7
Fig 7B			Fig 7C			Fig 7E			Fig 7F			Fig 7H			Fig 7I			Fig 7J			Fig 7K
sham1	2.85161		sham1	8.586		sham1	33.629		sham1	1.61963		sham1	45.27		sham1	1.60239		sham1	0.401647		sham1	0.04396
sham2	8.55484		sham2	8.954		sham2	29.627		sham2	0.741587		sham2	39.287		sham2	0.696032		sham2	0.547716		sham2	0.040837
sham3	2.85161		sham3	8.211		sham3	38.181		sham3	0.541746		sham3	48.92		sham3	0.748222		sham3	1.35849		sham3	0.035135
sham4	8.55484		sham4	8.552		sham4	34.889		sham4	0.982249		sham4	40.15		sham4	0.74978		sham4	1.57026		sham4	0.046747
sham5	8.55484		sham5	8.239		sham5	37.262		sham5	1.23472		sham5	57.214		sham5	1.2346		sham5	1.7944		sham5	0.036577
sham6	5.70323		sham6	9.788		sham6	24.535		sham6	0.880069		sham6	43.314		sham6	0.96898		sham6	1.18756		sham6	0.042744
UIRI1	145.432		UIRI1	54.022		UIRI1	10.579		UIRI1	0.400163		UIRI1	10.46		UIRI1	0.41381		UIRI1	0.257028		UIRI1	0.023159
UIRI2	148.284		UIRI2	53.492		UIRI2	4.295		UIRI2	0.425627		UIRI2	5.961		UIRI2	0.312889		UIRI2	0.337861		UIRI2	0.028923
UIRI3	119.768		UIRI3	60.5		UIRI3	8.862		UIRI3	0.409848		UIRI3	15.425		UIRI3	0.386634		UIRI3	0.397217		UIRI3	0.026605
UIRI4	165.394		UIRI4	50.154		UIRI4	10.352		UIRI4	0.747249		UIRI4	9.296		UIRI4	0.189667		UIRI4	0.205114		UIRI4	0.029519
UIRI5	145.432		UIRI5	51.598		UIRI5	7.82		UIRI5	0.881884		UIRI5	13.214		UIRI5	0.360039		UIRI5	0.300617		UIRI5	0.021403
UIRI6	134.026		UIRI6	51.57		UIRI6	13.574		UIRI6	0.509855		UIRI6	8.662		UIRI6	0.489554		UIRI6	0.460892		UIRI6	0.018296
UIRI7	142.581		UIRI7	53.3		UIRI7	7.437		UIRI7	0.852139		UIRI7	12.75		UIRI7	0.428755		UIRI7	0.355273		UIRI7	0.017682
UIRI8	156.839		UIRI8	72.3		UIRI8	15.298		UIRI8	0.638235		UIRI8	5.982		UIRI8	0.33523		UIRI8	0.461531		UIRI8	0.015934
UIRI+PR1	68.4387		UIRI+PR1	36.272		UIRI+PR1	27.048		UIRI+PR1	1.02327		UIRI+PR1	26.947		UIRI+PR1	0.636415		UIRI+PR1	0.495858		UIRI+PR1	0.031631
UIRI+PR2	76.9935		UIRI+PR2	34.616		UIRI+PR2	29.755		UIRI+PR2	1.42968		UIRI+PR2	29.915		UIRI+PR2	0.553264		UIRI+PR2	0.866337		UIRI+PR2	0.026577
UIRI+PR3	37.071		UIRI+PR3	24.072		UIRI+PR3	24.174		UIRI+PR3	1.07043		UIRI+PR3	26.196		UIRI+PR3	1.03853		UIRI+PR3	1.06844		UIRI+PR3	0.03353
UIRI+PR4	68.4387		UIRI+PR4	32.8692		UIRI+PR4	36.434		UIRI+PR4	1.18525		UIRI+PR4	29.647		UIRI+PR4	0.535344		UIRI+PR4	0.811408		UIRI+PR4	0.03329
UIRI+PR5	99.8065		UIRI+PR5	48.002		UIRI+PR5	18.661		UIRI+PR5	1.1032		UIRI+PR5	20.194		UIRI+PR5	0.39081		UIRI+PR5	1.62394		UIRI+PR5	0.034814
UIRI+PR6	82.6968		UIRI+PR6	39.1354		UIRI+PR6	26.072		UIRI+PR6	1.21984		UIRI+PR6	28.95		UIRI+PR6	0.741254		UIRI+PR6	1.33607		UIRI+PR6	0.038122
UIRI+PR7	119.768		UIRI+PR7	40.148		UIRI+PR7	26.49		UIRI+PR7	1.33764		UIRI+PR7	19.967		UIRI+PR7	0.406137		UIRI+PR7	1.22476		UIRI+PR7	0.02975
UIRI+PR8	17.1097		UIRI+PR8	9.28923		UIRI+PR8	21.605		UIRI+PR8	1.6943		UIRI+PR8	13.25		UIRI+PR8	1.01927		UIRI+PR8	1.20874		UIRI+PR8	0.030762
Fig 7M
Fig 7N			Fig 7O			Fig 7P			Fig 7R			Fig 7R
sham1	0.310128		sham1	1.07292		sham1	0.756		sham1	3.82		sham1	3.85
sham2	0.342544		sham2	0.894057		sham2	1.938		sham2	4.2985		sham2	2.79
sham3	2.34733		sham3	1.03302		sham3	1.549		sham3	6.27		sham3	6.41
sham4	0.960895		sham4	0.498245		sham4	0.417		sham4	2.72		sham4	4.91
sham5	1.22862		sham5	1.58825		sham5	0.745		sham5	5.262		sham5	5.25
sham6	0.810488		sham6	0.913501		sham6	1.741		sham6	4.927		sham6	4.08
UIRI1	21.3005		UIRI1	3.83834		UIRI1	12.223		UIRI1	20.487		UIRI1	22.672
UIRI2	21.2424		UIRI2	3.73864		UIRI2	14.117		UIRI2	25.871		UIRI2	18.419
UIRI3	20.5701		UIRI3	2.38247		UIRI3	21.252		UIRI3	30.8925		UIRI3	13.476
UIRI4	18.7246		UIRI4	2.14326		UIRI4	16.351		UIRI4	29.018		UIRI4	20.621
UIRI5	21.1412		UIRI5	2.32673		UIRI5	20.064		UIRI5	34.991		UIRI5	18.346
UIRI6	21.6935		UIRI6	2.39137		UIRI6	18.457		UIRI6	19.863		UIRI6	30.512
UIRI7	21.3865		UIRI7	2.66294		UIRI7	19.534		UIRI7	32.082		UIRI7	16.456
UIRI8	13.5798		UIRI8	1.96983		UIRI8	14.071		UIRI8	33.1346		UIRI8	18.951
UIRI+PR1	7.50183		UIRI+PR1	0.370823		UIRI+PR1	9.028		UIRI+PR1	22.025		UIRI+PR1	6.423
UIRI+PR2	8.87274		UIRI+PR2	0.723219		UIRI+PR2	5.107		UIRI+PR2	15.0825		UIRI+PR2	3.508
UIRI+PR3	1.97084		UIRI+PR3	0.378526		UIRI+PR3	4.997		UIRI+PR3	20.5825		UIRI+PR3	4.862
UIRI+PR4	1.4206		UIRI+PR4	0.918594		UIRI+PR4	7.569		UIRI+PR4	13.8682		UIRI+PR4	8.51
UIRI+PR5	3.976		UIRI+PR5	1.027		UIRI+PR5	8.379		UIRI+PR5	8.9786		UIRI+PR5	13.413
UIRI+PR6	1.06562		UIRI+PR6	0.423613		UIRI+PR6	3.024		UIRI+PR6	10.762		UIRI+PR6	4.072
UIRI+PR7	0.848317		UIRI+PR7	0.203472		UIRI+PR7	9.244		UIRI+PR7	14.976		UIRI+PR7	6.268
UIRI+PR8	1.95075		UIRI+PR8	0.0676646		UIRI+PR8	2.137		UIRI+PR8	18.683		UIRI+PR8	5.504

## Sheet: figure 8
Fig 8B												Fig 8C
													sham	FA+NC-LV	FA+PR-LV
													0.682054	0.245101	1.64611
													1.29435	0.165062	0.997289
													1.0236	0.204145	0.878949
													0.411462	0.272149	1.00824
													1.44349	0.194795	1.45412
													1.14505	0.119746	1.64922
Fig 8D						Fig 8E						Fig 8F
	sham	FA+NC-LV	FA+PR-LV				sham	FA+NC-LV	FA+PR-LV				sham	FA+NC-LV	FA+PR-LV
	27.5	23.7	25.6				17.1097	45.6258	39.9226				8.81	15.03	12.78
	27.8	24.4	26.3				25.6645	37.071	31.3677				10.07	14.16	14
	26.1	23	26.8				17.1097	48.4774	34.2193				8.84	13.75	12.37
	25.2	24.8	24.4				25.6645	48.4774	37.071				11.33	14.69	12.7
	27.4	23.6	25				22.8129	37.071	22.8129				9.34	14.71	12.64
	24.5	24.8	26.6				14.2581	37.071	28.5161				9.59	13.88	13.61
Fig 8H						Fig 8I
	sham	FA+NC-LV	FA+PR-LV				sham	FA+NC-LV	FA+PR-LV
	90.08	41.552	65.275				0.04596	0.029747	0.034905
	77.154	36.752	78.762				0.030837	0.02149	0.042292
	84.812	52.651	60.062				0.032135	0.028387	0.038931
							0.048747	0.02879	0.033896
							0.034577	0.030224	0.039641
							0.041744	0.027978	0.043561
Fig 8J						Fig 8K						Fig 8L						Fig 8M
	sham	FA+NC-LV	FA+PR-LV				sham	FA+NC-LV	FA+PR-LV				sham	FA+NC-LV	FA+PR-LV				sham	FA+NC-LV	FA+PR-LV
	0.942004	0.843117	1.10865				0.916787	1.86562	0.81206				0.808738	3.57699	1.21735				1.10285	2.47296	1.52229
	0.903631	0.800407	0.837293				0.888632	1.80833	0.913615				0.759828	5.34705	1.97075				0.943595	1.98789	1.19023
	1.038	0.89119	0.961798				0.864332	2.12824	1.23085				0.891153	3.44319	1.08956				0.695556	1.76692	1.11052
	0.995715	0.817225	0.866821				0.781684	3.00978	0.776285				1.14373	7.10456	1.39353				1.03257	2.85055	0.844541
	1.02726	0.843117	0.985416				1.14445	1.74069	1.28312				1.1319	8.27491	2.04733				0.785258	1.80405	1.4858
	1.09339	0.752	0.89119				1.40411	1.72268	0.9758				1.26466	9.37452	1.46789				1.44017	1.71266	1.01132
Fig 8N						Fig 8O
	sham	FA+NC-LV	FA+PR-LV
	0.95954	1.19782	1.13714
	0.790268	1.73558	0.89839
	1.05002	1.50568	1.00376
	1.13321	2.10733	0.867788
	1.01074	1.55878	0.95954
	1.05622	1.21876	0.993378
Fig 8P						Fig 8Q						Fig 8S
	sham	FA+NC-LV	FA+PR-LV				sham	FA+NC-LV	FA+PR-LV				sham	FA+NC-LV	FA+PR-LV
	0.412316	2.38234	3.26906				0.8988	3.05799	0.51354				2.081	18.762	8.7623
	1.77603	2.74585	1.4201				0.947143	3.10583	0.560731				1.976	15.084	5.86243
	0.811658	4.356	1.0198				1.15406	1.43558	0.270863				3.81	16.082	3.0081
	1.05652	3.08184	3.95678				0.90128	2.83392	0.524504				2.9861	9.6523	6.0825
	1.45734	4.51366	1.4201				0.665721	3.75036	0.515826				4.9716	8.0614	4.972
	0.486136	3.67375	1.0198				1.433	1.3863	0.440039				3.74614	12.084	7.5725

## Sheet: figure S3
Fig S3A						Fig S3B			Fig S3C
						NC-LV1	0.361084		NC-LV1	1.26576
						NC-LV2	1.55028		NC-LV2	0.773782
						NC-LV3	1.08864		NC-LV3	1.02101
						PR-LV1	5.58151		PR-LV1	3147.52
						PR-LV2	6.41588		PR-LV2	3350.13
						PR-LV3	6.83137		PR-LV3	2385.37

## Sheet: figure S4
Fig S4A
Fig S4B			Fig S4C			Fig S4D			Fig S4E
NC-LV1	1.12128		NC-LV1	0.851386		NC-LV1	0.76279		NC-LV1	0.905425
NC-LV2	1.02137		NC-LV2	1.08119		NC-LV2	0.789416		NC-LV2	0.961039
NC-LV3	0.857351		NC-LV3	1.06743		NC-LV3	1.44779		NC-LV3	1.14923
PR-LV1	0.825146		PR-LV1	0.948499		PR-LV1	1.41275		PR-LV1	0.954502
PR-LV2	0.753035		PR-LV2	1.41725		PR-LV2	1.22392		PR-LV2	0.931301
PR-LV3	0.908069		PR-LV3	0.741874		PR-LV3	1.65521		PR-LV3	0.88443
TGF+NC-LV1	4.63282		TGF+NC-LV1	4.23342		TGF+NC-LV1	33.0678		TGF+NC-LV1	1.54239
TGF+NC-LV2	4.35178		TGF+NC-LV2	3.23415		TGF+NC-LV2	43.1221		TGF+NC-LV2	2.15871
TGF+NC-LV3	3.94254		TGF+NC-LV3	3.0428		TGF+NC-LV3	46.3776		TGF+NC-LV3	1.80208
TGF+PR-LV1	2.1997		TGF+PR-LV1	2.13184		TGF+PR-LV1	31.5017		TGF+PR-LV1	0.883723
TGF+PR-LV2	0.976824		TGF+PR-LV2	2.28749		TGF+PR-LV2	27.4523		TGF+PR-LV2	1.04911
TGF+PR-LV3	1.76548		TGF+PR-LV3	1.86948		TGF+PR-LV3	24.3755		TGF+PR-LV3	0.952088

[truncated: 3 more sheets: figure S5, figure S6, figure S7]
